# Supplementary material for: Between but Not Within-Species Variation in the Distribution of Fitness Effects
Source: Mol Biol Evol. 2023 Oct 13;40(11):msad228. doi: 10.1093/molbev/msad228 (PMC10630145; doi:10.1093/molbev/msad228)
Supplement: msad228_Supplementary_Data [file msad228_supplementary_data.zip]

Archive with 2 entries (2 files):
- SupplementaryFigures_Revised.pdf
- Supplementary_Tables.xlsx
