# Supplementary material for: Between but Not Within-Species Variation in the Distribution of Fitness Effects
Source: Mol Biol Evol. 2023 Oct 13;40(11):msad228. doi: 10.1093/molbev/msad228 (PMC10630145; doi:10.1093/molbev/msad228)
Supplement: msad228_Supplementary_Data [file msad228_supplementary_data.zip › Supplementary_Tables.xlsx]

## Sheet: S1_SpeciesOverviewTable
Species	Biological characteristics	Hybridization with	Min. flowering age [years]	Max. age known [years]	FST	π4	Ns
Betula pendula	deciduous	B. platyphylla	10–-25	90–150	0.03*	0.0036	235
(Silver birch)	temperate to boreal	B. pubescens
	wind pollination
	wind seed dispersal
	large and continuous range
Fagus sylvatica	deciduous	F. orientalis	40–-50	150–300	0.05*	0.005	65
(European beech)	temperate
	wind pollination
	animal seed dispersal
	large and continuous range
Populus nigra	deciduous	P. nigra ‘Italica’	4–-10	100–400	0.16*	0.0032	8
(Black poplar)	Mediterranean to temperate	P. x deltoides
	Wind pollination
	water and wind seed dispersal
	vegetative and sexual reproduction
	intermediate and discontinuous range
Picea abies	conifer	P. obovata	20–-40	200–300	0.06*	0.0048	30
(Norway spruce)	temperate to boreal
	wind pollination
	wind seed dispersal
	limited clonal reproduction
	Large and discontinuous range
Pinus pinaster	conifer		6–-20	120–250	0.13*	0.0027	17
(Maritime pine)	Mediterranean
	wind pollination
	wind seed dispersal
	Limited and discontinuous range
Quercus petraea	deciduous	Q. robur	40–-100	>1000	0.04*	0.0072	115
(Sessile oak)	temperate	(Q. pubescens)
	wind pollination
	animal seed dispersal
	Large and continuous range
Notes: mean pairwise genetic differentiation (FST), *denotes significantly differentiated populations in AMOVA (P < 0.05); pairwise nucleotide diversity per site (π4); neighborhood size (Ns)

## Sheet: S2_Species_and_Outgroups
Species	Outgroup 1	Download source 1	Access date 1	Notes 1	Outgroup 2	Download source 2	Access date 2	Notes 2
Betula pendula	Alnus incana	ftp://ftp.sra.ebi.ac.uk/vol1/fastq/ERR210/000/ERR2103730/ERR2103730_1.fastq.gz	2022-12-01	following ‘Genome Sequencing and Population Genomic Analyses Provide Insights into the Adaptive Landscape of Silver Birch’	Betula nana	https://treegenesdb.org/jbrowse	2022-12-01	Version:v1.0
Fagus sylvatica	Quercus robur	https://treegenesdb.org/jbrowse	28/01/22		Fagus crenata	https://www.ncbi.nlm.nih.gov/genome/80148	31/01/22	GCA_014362285.1_Fagus_crenata_1.0_genomic.fna.gz
Picea abies	Picea glauca	https://treegenesdb.org/jbrowse?page=1	25/01/22		Picea sitchensis	https://ftp.ncbi.nlm.nih.gov/genomes/all/GCA/010/110/895/GCA_010110895.1_Q903_v1/	25/01/22	as in https://www.ncbi.nlm.nih.gov/data-hub/taxonomy/3332/
Pinus pinaster	Pinus taeda	https://treegenesdb.org/jbrowse?page=1	28/01/22	Pita.2_01.fa.gz- MAFs to reference
Populus nigra	Populus tremuloides	https://treegenesdb.org/jbrowse?page=1	27/01/22	Pote.1_0.fa.gz	Populus tremula	https://treegenesdb.org/jbrowse?page=1	27/01/22	Pota.1_0.fa.gz
Quercus petraea	Quercus robur	https://www.ebi.ac.uk/ena/browser/api/fasta/GCA_900291515.1?download=true&gzip=true	13/04/22	File named GCA_900291515.1.fasta.gz
***Indexing and mapping to focal species reference conducted with bwa (commands bwa index and bwa mem)

## Sheet: S3_PooledPopulationDetails
Species	Population Code	Population Name	Number of individuals/population	Sampling locations, in degrees: (Latitude, Longitude)	SpPop_name
Betula pendula	CH	CH	50	(46.32434028, 8.95684204), (46.13597664, 8.98465464)	Betula_pendulaCH
Betula pendula	DE	DE	49	(51.83676158, 14.43836542), (52.54377504, 14.05250323)	Betula_pendulaDE
Betula pendula	ES	ES	24	(42.67331332, -0.319867)	Betula_pendulaES
Betula pendula	FI	FI	44	(66.3689876, 26.7316288), (61.65600832, 29.29176084)	Betula_pendulaFI
Betula pendula	FR	FR	71	(44.1982784, 7.0684), (44.8400384, 3.3211564), (44.2058008, 7.0957584)	Betula_pendulaFR
Betula pendula	GB	GB	49	(54.23127883, -3.027777958), (57.23117287, -3.664528367)	Betula_pendulaGB
Betula pendula	IT	IT	49	(43.61126264, 11.71143), (42.1548056, 13.61733336)	Betula_pendulaIT
Betula pendula	LT	LT	41	(55.03179952, 23.00825008), (54.61960344, 24.22809472)	Betula_pendulaLT
Betula pendula	NO	NO	45	(59.81533056, 11.02563512), (60.8018558, 10.75016688)	Betula_pendulaNO
Betula pendula	RU	RU	27	(51.5, 23.91), (53.92, 27.55), (56.21, 87.75)	Betula_pendulaRU						Fagus_sylvaticaFRY	Fagus_sylvaticaFR-South
Betula pendula	SE	SE	48	(64.75815572, 18.70589688), (63.92403992, 19.89409068)	Betula_pendulaSE						Fagus_sylvaticaFRB	Fagus_sylvaticaFR-Corsica
Fagus sylvatica	AT	AT	45	(46.496608, 14.06751967), (46.5836672, 14.2670632)	Fagus_sylvaticaAT						Pinus_pinasterESG	Pinus_pinasterES-South
Fagus sylvatica	CH	CH	45	(47.23687308, 7.47255504), (47.22091612, 7.40196612)	Fagus_sylvaticaCH						Pinus_pinasterESP	Pinus_pinasterES-North
Fagus sylvatica	DE	DE	92	(47.77548, 12.8156716), (47.76953596, 12.82914136), (51.16223292, 8.90837004), (51.13014856, 8.97803572)	Fagus_sylvaticaDE						Pinus_pinasterFRP	Pinus_pinasterFR-West
Fagus sylvatica	ES	ES	47	(42.6731688, -0.122868), (42.7132984, -0.126996)	Fagus_sylvaticaES						Pinus_pinasterFRB	Pinus_pinasterFR-East
Fagus sylvatica	FRY	FR-South	50	(44.184594, 5.235026), (44.1786984, 5.2431816)	Fagus_sylvaticaFR-South						Pinus_pinasterFRY	Pinus_pinasterFR-Corsica
Fagus sylvatica	FRB	FR-Corsica	50	(41.8630324, 9.1046772), (41.8656672, 9.1392812)	Fagus_sylvaticaFR-Corsica						Pinus_pinasterITY	Pinus_pinasterIT-South
Fagus sylvatica	GB	GB	46	(51.5257089, -1.027949933), (51.61918113, -0.985956167)	Fagus_sylvaticaGB						Pinus_pinasterITB	Pinus_pinasterIT-North
Fagus sylvatica	IT	IT	45	(42.51503868, 13.54915096), (42.501702, 13.5746372)	Fagus_sylvaticaIT						Populus_nigraITG	Populus_nigraIT-North
Fagus sylvatica	NO	NO	48	(59.19555568, 10.04858932), (59.3865498, 10.30969436)	Fagus_sylvaticaNO						Populus_nigraITP	Populus_nigraIT-South
Fagus sylvatica	SE	SE	50	(55.95028264, 13.72551484), (56.40616076, 12.98737404)	Fagus_sylvaticaSE						Quercus_petraeaITY	Quercus_petraeaIT-North
Fagus sylvatica	SI	SI	84	(46.316667, 13.566667), (46.433333, 13.616667), (45.766667, 14.95), (45.766667, 14.983333)	Fagus_sylvaticaSI						Quercus_petraeaITP	Quercus_petraeaIT-South
Picea abies	AT	AT	43	(47.7359944, 15.8075552), (47.740298, 15.8184756)	Picea_abiesAT
Picea abies	CH	CH	39	(46.2600156, 9.22039768), (46.2559864, 9.23631852)	Picea_abiesCH
Picea abies	DE	DE	46	(49.08842988, 13.22920404), (49.08593608, 13.28501084)	Picea_abiesDE
Picea abies	FI	FI	48	(66.4336824, 26.6855816), (61.6559904, 29.2913296)	Picea_abiesFI
Picea abies	FR	FR	24	(44.3338452, 6.481996)	Picea_abiesFR
Picea abies	GR	GR	44	(41.5290412, 24.2833988), (41.48483084, 24.33381052)	Picea_abiesGR
Picea abies	IT	IT	47	(46.51088884, 12.13442932), (46.4850818, 12.1090492)	Picea_abiesIT
Picea abies	LT	LT	48	(53.9690312, 24.3324084), (55.3668424, 26.1966796)	Picea_abiesLT
Picea abies	NO	NO	69	(59.8167236, 11.026148), (61.457454, 12.4210016), (66.1072, 13.07706)	Picea_abiesNO
Picea abies	SE	SE	48	(64.75528644, 18.29681176), (64.17708424, 20.06574552)	Picea_abiesSE
Pinus pinaster	ESG	ES-South	39	(36.8274076 , -3.9408404), (36.834906, -3.9239528)	Pinus_pinasterES-South
Pinus pinaster	ESP	ES-North	111	(40.2451584 , -5.1216644), (40.1888112, -5.1082268), (41.3361088, -4.2459272), (41.3412568, -4.2351404), (39.9172976, -0.394194), (39.912428, -0.38906)	Pinus_pinasterES-North
Pinus pinaster	FRP	FR-West	55	(44.9685918, -1.1639783), (44.77984964, -1.22913708), (43.082, 2.878)	Pinus_pinasterFR-West
Pinus pinaster	FRB	FR-East	42	(43.23320728, 6.36536648), (43.21737628, 6.3600182)	Pinus_pinasterFR-East
Pinus pinaster	FRY	FR-Corsica	27	(41.754864, 9.2118156), (41.8162124, 9.2603792)	Pinus_pinasterFR-Corsica
Pinus pinaster	ITY	IT-South	78	(44.0512058, 9.970569), (44.01190268, 10.18390916), (43.1316902, 11.24342688), (43.1391764, 11.3489856)	Pinus_pinasterIT-South
Pinus pinaster	ITB	IT-North	50	(44.41752003, 8.671061), (44.55097224, 8.64537032)	Pinus_pinasterIT-North
Pinus pinaster	MA	MA	45	(31.46667, -6.83333), (33.833333, -3.983333)	Pinus_pinasterMA
Populus nigra	CH	CH	60	(46.8995502, 9.542120543), (46.28427689, 8.657399036)	Populus_nigraCH
Populus nigra	DE	DE	88	(51.15563062, 6.832843423), (49.82424632, 8.44374456), (48.0481672, 12.7973104), (48.4390916, 13.059952)	Populus_nigraDE
Populus nigra	FR	FR	164	(47.88488917, 1.845751655), (47.24521208, -1.457834808), (44.75024275, 4.90561325), (44.69516803, 5.398693733), (44.89421662, 3.917741138), (43.05, 1.783333), (49.304944, 1.239861)	Populus_nigraFR
Populus nigra	GB	GB	32	(51.513639, 0.006)	Populus_nigraGB
Populus nigra	ITG	IT-North	26	(45.21220168, 9.0560006), (45.2366568, 9.01663116)	Populus_nigraIT-North
Populus nigra	ITP	IT-South	33	(42.95457072, 11.34644072), (43.11113556, 11.31614936)	Populus_nigraIT-South
Populus nigra	MA	MA	22	(33.341028, -6.429472)	Populus_nigraMA
Quercus petraea	CH	CH	45	(47.5557908, 8.57907044), (47.55622044, 8.59093316)	Quercus_petraeaCH
Quercus petraea	DE	DE	42	(53.72528654, 10.97562573), (52.17020867, 14.47548581)	Quercus_petraeaDE
Quercus petraea	ES	ES	45	(41.79574692, -1.78664476), (41.79681636, -1.78208124)	Quercus_petraeaES
Quercus petraea	FR	FR	36	(46.60472884, 0.172683), (46.65090632, 0.47727076)	Quercus_petraeaFR
Quercus petraea	GB	GB	46	(54.23332231, -3.028580625), (55.9471413, -2.516437433)	Quercus_petraeaGB
Quercus petraea	ITY	IT-North	49	(43.349016, 10.97554812), (43.243051, 10.78558028)	Quercus_petraeaIT-North
Quercus petraea	ITP	IT-South	46	(38.14164176, 15.9386374), (38.1443366, 15.93818108)	Quercus_petraeaIT-South
Quercus petraea	LT	LT	25	(54.233309, 23.75620556)	Quercus_petraeaLT
Quercus petraea	NO	NO	40	(58.4106412, 8.488518), (58.166448, 8.1255088)	Quercus_petraeaNO

## Sheet: S4_PolyDFEStartingParameters
Model ID	eps_an	lambda	theta_bar	a	S_d	b	p_b	S_b	ri parameters (corresponding to one r parameter per number of entries in SFS -1)
11	0.11	0	0.004	-1	-200	2	0.1	3	0.62	0.5	0.42	0.35	0.29	0.26	0.25	0.25	0.28	0.31	0.35	0.39	0.44	0.48	0.51	0.53	0.54	0.55	0.54	0.54	0.54	0.55	0.58	0.63	0.69	0.77	0.88	1	1.16	1.36	1.57	1.8	2.1	2.53	3.3	4.77	7.39	10
12	0.15	0	0.002	-1	-80000	0.1	0.01	90	0.74	0.74	0.76	0.77	0.77	0.78	0.79	0.82	0.85	0.88	0.92	0.94	0.97	1.01	1.04	1.1	1.17	1.27	1.38	1.49	1.64	1.79	1.92	2.06	2.19	2.33	2.49	2.7	2.97	3.33	3.72	4.17	4.66	5.25	6.04	7.33	9.43	10
13	5e-06	0	0.01	-1	-30000	0.1	0.01	80	0.74	0.61	0.53	0.46	0.42	0.39	0.36	0.35	0.33	0.32	0.31	0.3	0.29	0.28	0.27	0.26	0.27	0.28	0.31	0.33	0.35	0.36	0.37	0.37	0.37	0.35	0.34	0.33	0.34	0.35	0.37	0.39	0.4	0.41	0.41	0.47	0.69	1.41
14	5e-05	0	0.01	-1	-100	0.4	0.05	50	0.49	0.39	0.41	0.48	0.58	0.68	0.75	0.82	0.89	0.9	0.91	0.91	0.91	0.9	0.94	0.97	1.09	1.22	1.39	1.59	1.78	1.93	2.08	2.2	2.27	2.33	2.39	2.49	2.53	2.66	2.91	3.25	3.78	4.49	5.37	6.49	8.18	10
15	0.0005	0	0.004	-1	-50	0.2	0.05	20	0	0.38	0.22	0.15	0.11	0.09	0.07	0.09	0.08	0.07	0.07	0.08	0.06	0.06	0.03	0.04	0.04	0.04	0.04	0.05	0.1	0.1	0.11	0.11	0.18	0.19	0.26	0.27	0.34	0.36	0.37	0.45	0.69	0.86	1.28	1.93	3.27	6.21

## Sheet: S5_FullDFEModelAveragedParamete
Species		infilename		<-100		-100 to -10		-10 to -1		-1 to 0		0 to 1		>1		b		S_d		p_b		S_b		alphaDFE*		eps_an
Betula_pendula		Betula_pendula.40		0.605595		0.274971		0.0111227		0.00031373		0.0353112		0.0726856		1.59038		-192.327		0.107997		2.5257		0.354573		0.00333193
Quercus_petraea		Quercus_petraea.40		0.630633		0.114546		0.0456684		0.0471124		0.122199		0.0398426		0.408888		-9489.36		0.162041		2.08705		0.0569265		0.16421
Populus_nigra		Populus_nigra.40		0.565258		0.212717		0.0898058		0.0645907		0.00656111		0.061067		0.387356		-570.826		0.0676281		9.92725		0.800205		0.13813
Pinus_pinaster		Pinus_pinaster.40		0.198693		0.53115		0.159354		0.0399114		0.0065571		0.064335		0.731891		-64.0663		0.0708921		11.432		0.845376		0.00877839
Picea_abies		Picea_abies.40		0.539093		0.0924183		0.0738548		0.293878		7.34224e-05		0.000683018		0.0973834		-46729.7		0.00075644		16.1337		0.0965045		0.0247742
Fagus_sylvatica		Fagus_sylvatica.40		0.64446		0.120957		0.0539046		0.0866628		0.0627702		0.031245		0.355661		-25225.2		0.0940152		3.2154		0.0656041		0.26654
Model averaged parameters of the DFE (including benefical mutations and the rate of ancestral error). For details on models and the model averaging procedure, see methods
Full DFEs consist of a mixture of a gamma DFE of deleterious mutations (b and Sd) and an exponential distribution of beneficial mutations (pb and Sb, which are used to infer alphaDFE)
*alphaDFE shown here is calculated here with a minimum scaled selection coefficient of 5, as shown in main text figures.

## Sheet: S6_GC-ConservativeResults
Species	Sd	b	Model
Fagus sylvatica	-63798.2	0.3	-
Quercus petraea	-48430.5	0.19	- eanc
Betula pendula	-543.91	2.48	+-
Populus nigra	-1475.23	0.32	+-
Picea abies	-95936.6	0.083	-
Pinus pinaster	-105	0.72	- eanc
Model averaged estimates of the DFE parameters for GC-conservative mutations only, for all species. Sd: the mean scaled strength of deleterious selection acting on new mutations, i.e. the scale parameter of the gamma-shaped deleterious DFE; b: the shape parameter of the gamma-shaped deleterious DFE, which is inversely related to the coefficient of variation in the fitness effects of new deleterio…
Sd: the mean scaled strength of deleterious selection acting on new mutations, i.e. the scale parameter of the gamma-shaped deleterious DFE
b: the shape parameter of the gamma-shaped deleterious DFE, which is inversely related to the coefficient of variation in the fitness effects of new deleterious mutations
Model: The best model, as ascertained using likelihood ratio tests, is indicated in the last column; whether fitting a deleterious only DFE (-) or a full DFE including beneficial mutations (+-), and whether including the rate of error in the inference of the ancestral state improves the model fit (eanc).

## Sheet: S7_OrthologProportions
Species	Annotation file name	All-species Orthologs	Other Genes	Total genes sequenced	Proportion of all-species orthologs	Proportion of other genes
Betula pendula	BP.v3.full.annotation.allSites.txt	228	565	793	0.287516	0.712484
Fagus sylvatica	FS.v3.full.annotation.allSites.txt	228	372	600	0.38	0.62
Picea abies	PA.v3.full.annotation.allSites.txt	228	528	756	0.301587	0.698413
Populus nigra	PO.v3.full.annotation.allSites.txt	228	652	880	0.259091	0.740909
Pinus pinaster	PP.v3.full.annotation.allSites.txt	228	504	732	0.311475	0.688525
Quercus petraea	QP.v3.full.annotation.allSites.txt	228	463	691	0.329957	0.670043
		File name for all-species orthologs:			Mean	Mean
		orthogroups_allspecies.txt			0.311604	0.688396
